# Supplementary material for: Reproducibility, stability, and accuracy of microbial profiles by fecal sample collection method in three distinct populations
Source: PLoS One. 2019 Nov 18;14(11):e0224757. doi: 10.1371/journal.pone.0224757 (PMC6860998; doi:10.1371/journal.pone.0224757)
Supplement: S1 File — Table A: Meta-analyzed ICCsa (intraclass correlation coefficients) based on a random effects model for technical reproducibility comparing duplicate samples frozen day-0 from fecal samples collected using six different methods among 132 participants in five studies (Mayo 1-Knight lab, Mayo 1-Mayo lab, Mayo 2, Bangladesh, and Colorado); Table B: Meta-analyzed ICCsa (intraclass correlation coefficients) based on random effects models for microbiome stability comparing fecal samples frozen on day-4/7 to those frozen at day-0 for six fecal sample collection methods among 132 participants in five studies (Mayo 1-Knight lab, Mayo 1-Mayo lab, Mayo 2, Bangladesh, and Colorado); Table C: Meta-analyzed log-fold changes based on random effects models for microbiome stability comparing fecal samples frozen on day-4/7 to those frozen at day-0 for six fecal sample collection methods among 132 participants in five studies (Mayo 1-Knight lab, Mayo 1-Mayo lab, Mayo 2, Bangladesh, and Colorado). Log-fold changes in relative abundance from day-0 are based on select taxa with prevalence > 50% and a mean read count > 10. Abbreviations: FIT, fecal immunochemical tests tubes; FOBT, fecal occult blood test cards; FTA, Flinders Technology Associates cards; Table D: Meta-analyzed SCCs (Spearman correlation coefficients) based on random effects model for accuracy of each collection method compared to no-solution samples frozen on day-0 (the gold standard) among 132 participants in five studies (Mayo 1-Knight lab, Mayo 1-Mayo lab, Mayo 2, Bangladesh, and Colorado) with fecal samples collected using six different methods; Table E: Meta-analyzed log-fold changes based on random effects models for accuracy of each collection method compared to no-solution samples frozen on day-0 (the gold standard) among 132 participants in five studies (Mayo 1-Knight lab, Mayo 1-Mayo lab, Mayo 2, Bangladesh, and Colorado). Log-fold changes in relative abundance from day-0 are based on select taxa with prevalence [file pone.0224757.s008.xlsx]

## Sheet: Table A
Table A. Meta-analyzed ICCsa based on a random effects model for technical reproducibility comparing duplicate samples frozen immediately from fecal samples collected using six different methods among 132 participants in five studies (Mayo 1-Knight lab, Mayo 1-Mayo lab, Mayo 2, Bangladesh, and Colorado)
Microbiome Metric	No Solution	FIT Tube	FOBT Card	70 ethanol	95 ethanol	RNALater
Actinobacteria	0.93 (0.895-0.964)	0.96 (0.943-0.977)	0.944 (0.898-0.989)	0.877 (0.796-0.958)	0.941 (0.918-0.965)	0.952 (0.914-0.989)
Bacteroidetes	0.874 (0.822-0.926)	0.931 (0.855-1.008)	0.901 (0.821-0.98)	0.912 (0.859-0.966)	0.915 (0.797-1.033)	0.948 (0.929-0.966)
Firmicutes	0.888 (0.821-0.955)	0.928 (0.893-0.963)	0.863 (0.743-0.984)	0.884 (0.814-0.954)	0.885 (0.817-0.954)	0.944 (0.924-0.964)
Proteobacteria	0.865 (0.746-0.985)	0.946 (0.913-0.978)	0.95 (0.929-0.971)	0.862 (0.779-0.945)	0.949 (0.929-0.97)	0.915 (0.846-0.984)
Observed	0.967 (0.955-0.979)	0.942 (0.908-0.976)	0.962 (0.939-0.985)	0.966 (0.934-0.997)	0.946 (0.924-0.968)	0.97 (0.958-0.981)
Shannon	0.924 (0.899-0.95)	0.926 (0.842-1.01)	0.956 (0.92-0.993)	0.955 (0.916-0.994)	0.949 (0.928-0.97)	0.961 (0.942-0.979)
UniFrac	0.765 (0.682-0.848)	0.802 (0.783-0.821)	0.773 (0.707-0.839)	0.734 (0.545-0.922)	0.817 (0.784-0.849)	0.763 (0.678-0.849)
GUniFrac	0.892 (0.871-0.914)	0.929 (0.898-0.961)	0.929 (0.903-0.955)	0.897 (0.882-0.912)	0.92 (0.89-0.95)	0.925 (0.908-0.942)
WUniFrac	0.927 (0.912-0.942)	0.956 (0.902-1.01)	0.959 (0.939-0.979)	0.944 (0.892-0.997)	0.949 (0.907-0.991)	0.965 (0.956-0.973)
BC	0.94 (0.931-0.95)	0.962 (0.931-0.992)	0.969 (0.954-0.984)	0.956 (0.943-0.968)	0.961 (0.945-0.977)	0.969 (0.964-0.973)
a ICCs are based on ten microbial composition metrics (panel A; square root transformed abundance of four phyla, two alpha diversity metrics [number of observed OTUs and Shannon index] and four beta diversity metrics [unweighted UniFrac, generalized UniFrac, weighted UniFrac, and Bray-Curtis distance]) Abbreviations: BC, Bray-Curtis distance; FIT, fecal immunochemical test tubes; FOBT, fecal occu…

## Sheet: Table B
Table B. Meta-analyzed ICCsa based on random effects models for microbiome stability comparing fecal samples frozen on day-4/7 to those frozen at day-0 for six fecal sample collection methods among 132 participants in five studies (Mayo 1-Knight lab, Mayo 1-Mayo lab, Mayo 2, Bangladesh, and Colorado)
Microbiome Metric	No Solution	FIT Tube	FOBT Card	70 ethanol	95 ethanol	RNALater
Actinobacteria	0.714 (0.563-0.866)	0.907 (0.871-0.942)	0.92 (0.864-0.975)	0.247 (0.000-0.509)	0.846 (0.743-0.948)	0.907 (0.854-0.961)
Bacteroidetes	0.659 (0.319-0.999)	0.740 (0.587-0.893)	0.879 (0.803-0.956)	0.035 (0.000-0.316)	0.731 (0.527-0.936)	0.901 (0.870-0.932)
Firmicutes	0.490 (0.000-1.000)	0.500 (0.000-1.000)	0.838 (0.749-0.927)	0.079 (0.000-0.361)	0.670 (0.483-0.857)	0.861 (0.796-0.927)
Proteobacteria	0.000 (0.000-0.037)	0.890 (0.781-0.998)	0.907 (0.845-0.969)	0.186 (0.000-0.452)	0.885 (0.813-0.957)	0.832 (0.692-0.972)
Observed	0.848 (0.623-1.000)	0.937 (0.897-0.978)	0.964 (0.947-0.982)	0.875 (0.807-0.944)	0.946 (0.924-0.968)	0.952 (0.936-0.968)
Shannon	0.587 (0.000-1.000)	0.849 (0.736-0.961)	0.95 (0.929-0.97)	0.706 (0.563-0.848)	0.886 (0.844-0.927)	0.927 (0.903-0.950)
UniFrac	0.650 (0.474-0.825)	0.776 (0.754-0.798)	0.777 (0.721-0.833)	0.638 (0.542-0.734)	0.786 (0.765-0.807)	0.757 (0.682-0.832)
GUniFrac	0.703 (0.487-0.918)	0.845 (0.794-0.895)	0.909 (0.882-0.935)	0.546 (0.438-0.654)	0.843 (0.801-0.885)	0.891 (0.872-0.910)
WUniFrac	0.691 (0.394-0.987)	0.845 (0.727-0.964)	0.938 (0.911-0.966)	0.509 (0.238-0.780)	0.868 (0.818-0.918)	0.934 (0.918-0.950)
BC	0.794 (0.563-1.000)	0.895 (0.83-0.959)	0.961 (0.952-0.97)	0.736 (0.678-0.794)	0.914 (0.896-0.932)	0.951 (0.942-0.960)
a ICCs are based on ten microbial composition metrics (panel A; square root transformed abundance of four phyla, two alpha diversity metrics [number of observed OTUs and Shannon index] and four beta diversity metrics [unweighted UniFrac, generalized UniFrac, weighted UniFrac, and Bray-Curtis distance]). Abbreviations: BC, Bray-Curtis distance; FIT, fecal immunochemical tests tubes; FOBT, fecal oc…

## Sheet: Table C
Table C. Meta-analyzed log-fold changes based on random effects models for microbiome stability comparing fecal samples frozen on day-4/7 to those frozen at day-0 for six fecal sample collection methods among 132 participants in five studies (Mayo 1-Knight lab, Mayo 1-Mayo lab, Mayo 2, Bangladesh, and Colorado). Log-fold changes in relative abundance from day-0 are based on select taxa with preva…
Collection Method	Taxa	LFC (mean)	LFC (SE)	P-value
No Solution	Actinobacteria	0.217958	0.0502763	1.45624e-05
No Solution	Bacteroidetes	-0.0987393	0.115618	0.393097
No Solution	Firmicutes	-0.272526	0.130445	0.0366896
No Solution	Proteobacteria	1.79093	0.492986	0.000280338
No Solution	Fusobacteria	-0.307834	1.40599	0.826693
No Solution	A_Coriobacteriia	0.205039	0.0541491	0.000152748
No Solution	B_Bacteroidia	-0.0988232	0.115571	0.392503
No Solution	F_Bacilli	0.737165	0.0894131	1.65871e-16
No Solution	F_Clostridia	-0.294437	0.129715	0.0232151
No Solution	P_Betaproteobacteria	-0.627189	0.213708	0.00333764
No Solution	P_Gammaproteobacteria	3.43793	0.26697	6.02024e-38
No Solution	A_Collinsella	0.1358	0.0609401	0.0258525
No Solution	B_Bacteroides	-0.00589022	0.160455	0.970717
No Solution	B_Parabacteroides	-0.00726103	0.0653491	0.911528
No Solution	B_Prevotella	-1.05235	0.19794	1.05773e-07
No Solution	F_Blautia	-0.274869	0.126211	0.0294168
No Solution	F_Clostridium	-0.177475	0.111577	0.111697
No Solution	F_Coprococcus	-0.172148	0.187772	0.359251
No Solution	F_Dialister	-0.0483943	0.334482	0.88496
No Solution	F_Eubacterium	0.205878	0.0875561	0.0187035
No Solution	F_Faecalibacterium	-0.44326	0.0875663	4.14879e-07
No Solution	F_Lachnospira	-0.393572	0.0902286	1.28912e-05
No Solution	F_Oscillospira	-0.684116	0.285349	0.0165087
No Solution	F_Phascolarctobacterium	-0.0895508	0.143366	0.532214
No Solution	F_Roseburia	-0.689731	0.232325	0.00298948
No Solution	F_Ruminococcus	-0.179284	0.14056	0.202134
No Solution	F_SMB53	-0.0019747	0.0839576	0.981235
No Solution	F_Streptococcus	0.186932	0.147812	0.205993
No Solution	P_Sutterella	-0.714833	0.320803	0.0258633
FIT Tube	Actinobacteria	0.150664	0.102251	0.140625
FIT Tube	Bacteroidetes	-0.190541	0.185904	0.305392
FIT Tube	Firmicutes	0.192926	0.0531316	0.000282226
FIT Tube	Proteobacteria	-0.212957	0.0257142	1.21452e-16
FIT Tube	Fusobacteria	-0.177978	0.110259	0.106488
FIT Tube	A_Coriobacteriia	0.294195	0.0404857	3.6856e-13
FIT Tube	B_Bacteroidia	-0.190545	0.186473	0.306859
FIT Tube	F_Bacilli	0.124071	0.0627249	0.0479263
FIT Tube	F_Clostridia	0.203473	0.0643345	0.00156296
FIT Tube	P_Betaproteobacteria	-0.212479	0.0341429	4.87044e-10
FIT Tube	P_Gammaproteobacteria	-0.257916	0.0600125	1.72569e-05
FIT Tube	A_Collinsella	0.272044	0.0495946	4.12668e-08
FIT Tube	B_Bacteroides	-0.0554421	0.12232	0.650366
FIT Tube	B_Parabacteroides	-0.373317	0.0360788	4.30654e-25
FIT Tube	B_Prevotella	-0.399615	0.0374151	1.25467e-26
FIT Tube	F_Blautia	0.121515	0.285513	0.670396
FIT Tube	F_Clostridium	0.0357096	0.0773607	0.644369
FIT Tube	F_Coprococcus	0.111248	0.12531	0.374658
FIT Tube	F_Dialister	-0.0722592	0.0398687	0.0699199
FIT Tube	F_Eubacterium	0.16752	0.230174	0.466738
FIT Tube	F_Faecalibacterium	0.36025	0.0794373	5.75979e-06
FIT Tube	F_Lachnospira	-0.256529	0.0418115	8.4958e-10
FIT Tube	F_Oscillospira	0.260303	0.0479075	5.52768e-08
FIT Tube	F_Phascolarctobacterium	-0.293238	0.077594	0.000157372
FIT Tube	F_Roseburia	0.260939	0.0293307	5.7658e-19
FIT Tube	F_Ruminococcus	0.239677	0.0254686	4.92885e-21
FIT Tube	F_SMB53	-0.140595	0.0782244	0.0722827
FIT Tube	F_Streptococcus	0.039831	0.0830844	0.631651
FIT Tube	P_Sutterella	-0.215656	0.0296918	3.78119e-13
FOBT Card	Actinobacteria	0.151151	0.0349743	1.54782e-05
FOBT Card	Bacteroidetes	-0.0475274	0.0245606	0.0529773
FOBT Card	Firmicutes	0.00974717	0.0121285	0.421596
FOBT Card	Proteobacteria	-0.0957299	0.0309269	0.00196576
FOBT Card	Fusobacteria	0.0650446	0.106916	0.542941
FOBT Card	A_Coriobacteriia	0.270136	0.0873124	0.00197546
FOBT Card	B_Bacteroidia	-0.0475732	0.0245821	0.0529563
FOBT Card	F_Bacilli	0.0799922	0.0421354	0.0576359
FOBT Card	F_Clostridia	0.00698173	0.0158033	0.658642
FOBT Card	P_Betaproteobacteria	-0.0574677	0.0468372	0.219835
FOBT Card	P_Gammaproteobacteria	-0.125315	0.02385	1.48574e-07
FOBT Card	A_Collinsella	0.271415	0.0947416	0.00417289
FOBT Card	B_Bacteroides	-0.000594107	0.0272816	0.982626
FOBT Card	B_Parabacteroides	-0.0457908	0.0285154	0.108312
FOBT Card	B_Prevotella	-0.110629	0.0595754	0.0633182
FOBT Card	F_Blautia	-0.00919364	0.0188359	0.625485
FOBT Card	F_Clostridium	-0.0370515	0.0395909	0.349346
FOBT Card	F_Coprococcus	-0.00661596	0.0150764	0.660786
FOBT Card	F_Dialister	-0.219668	0.110498	0.0468129
FOBT Card	F_Eubacterium	0.0220838	0.0161838	0.172393
FOBT Card	F_Faecalibacterium	0.0705543	0.0362388	0.0515431
FOBT Card	F_Lachnospira	-0.0995446	0.0332025	0.00271666
FOBT Card	F_Oscillospira	0.00925271	0.0342138	0.786823
FOBT Card	F_Phascolarctobacterium	-0.137811	0.0564859	0.0146977
FOBT Card	F_Roseburia	0.0158017	0.0199242	0.427726
FOBT Card	F_Ruminococcus	-0.00151379	0.0104965	0.885328
FOBT Card	F_SMB53	0.0149046	0.0223162	0.504208
FOBT Card	F_Streptococcus	0.0882292	0.0254989	0.000539951
FOBT Card	P_Sutterella	-0.0640137	0.0499122	0.199658
70 ethanol	Actinobacteria	1.03674	0.155238	2.41604e-11
70 ethanol	Bacteroidetes	-0.960477	0.0860732	6.48361e-29
70 ethanol	Firmicutes	0.140723	0.0236212	2.5613e-09
70 ethanol	Proteobacteria	0.610278	0.176784	0.000556241
70 ethanol	Fusobacteria	0.0831802	0.42842	0.846054
70 ethanol	A_Coriobacteriia	1.17783	0.226114	1.89843e-07
70 ethanol	B_Bacteroidia	-0.960492	0.0861123	6.84935e-29
70 ethanol	F_Bacilli	0.502594	0.0782383	1.32847e-10
70 ethanol	F_Clostridia	0.129772	0.0241752	7.96297e-08
70 ethanol	P_Betaproteobacteria	0.608519	0.166751	0.000262994
70 ethanol	P_Gammaproteobacteria	0.629328	0.267152	0.0184883
70 ethanol	A_Collinsella	0.899217	0.173031	2.02699e-07
70 ethanol	B_Bacteroides	-1.09413	0.0776129	3.94765e-45
70 ethanol	B_Parabacteroides	-1.23363	0.1271	2.84395e-22
70 ethanol	B_Prevotella	-0.472167	0.116785	5.27582e-05
70 ethanol	F_Blautia	0.315742	0.052483	1.78688e-09
70 ethanol	F_Clostridium	-0.336041	0.157649	0.0330412
70 ethanol	F_Coprococcus	0.255321	0.0681841	0.00018069
70 ethanol	F_Dialister	0.482194	0.149917	0.00129804
70 ethanol	F_Eubacterium	0.0850935	0.127611	0.504889
70 ethanol	F_Faecalibacterium	0.211777	0.0974407	0.0297508
70 ethanol	F_Lachnospira	-0.830772	0.0784467	3.30605e-26
70 ethanol	F_Oscillospira	-1.21536	0.0961263	1.21733e-36
70 ethanol	F_Phascolarctobacterium	0.0797439	0.108318	0.461607
70 ethanol	F_Roseburia	-0.098047	0.253748	0.699204
70 ethanol	F_Ruminococcus	-0.225944	0.0852368	0.00803049
70 ethanol	F_SMB53	0.613137	0.0807962	3.23172e-14
70 ethanol	F_Streptococcus	0.519309	0.0827399	3.46476e-10
70 ethanol	P_Sutterella	0.597835	0.171308	0.000483326
95 ethanol	Actinobacteria	0.32312	0.047254	8.03338e-12
95 ethanol	Bacteroidetes	-0.103562	0.098741	0.29426
95 ethanol	Firmicutes	0.0987985	0.0310797	0.00147848
95 ethanol	Proteobacteria	-0.0384524	0.0270081	0.154523
95 ethanol	Fusobacteria	-0.774906	0.716913	0.279745
95 ethanol	A_Coriobacteriia	0.584396	0.254559	0.0216921
95 ethanol	B_Bacteroidia	-0.102639	0.0996566	0.303043
95 ethanol	F_Bacilli	0.171592	0.176988	0.33229
95 ethanol	F_Clostridia	0.0898791	0.0614325	0.143452
95 ethanol	P_Betaproteobacteria	0.0173442	0.0489997	0.723365
95 ethanol	P_Gammaproteobacteria	-0.36436	0.409656	0.373773
95 ethanol	A_Collinsella	0.557059	0.243845	0.0223431
95 ethanol	B_Bacteroides	-0.0854069	0.0899298	0.342261
95 ethanol	B_Parabacteroides	-0.185043	0.0450764	4.04138e-05
95 ethanol	B_Prevotella	-0.142683	0.0353661	5.473e-05
95 ethanol	F_Blautia	-0.0458228	0.0312654	0.142755
95 ethanol	F_Clostridium	-0.0345287	0.141336	0.806997
95 ethanol	F_Coprococcus	-0.0905595	0.0893104	0.31059
95 ethanol	F_Dialister	-0.629877	0.274778	0.0218874
95 ethanol	F_Eubacterium	-0.234539	0.126795	0.0643502
95 ethanol	F_Faecalibacterium	0.418822	0.0451387	1.71808e-20
95 ethanol	F_Lachnospira	-0.343923	0.0685482	5.2417e-07
95 ethanol	F_Oscillospira	-0.0679251	0.0345501	0.0492997
95 ethanol	F_Phascolarctobacterium	-0.245613	0.288317	0.394276
95 ethanol	F_Roseburia	-0.00212201	0.0580254	0.970828
95 ethanol	F_Ruminococcus	0.0897522	0.0260991	0.000584075
95 ethanol	F_SMB53	0.267765	0.0952165	0.0049208
95 ethanol	F_Streptococcus	0.165897	0.0881814	0.0599295
95 ethanol	P_Sutterella	0.0143124	0.043967	0.744784
RNALater	Actinobacteria	0.0583991	0.0635282	0.357959
RNALater	Bacteroidetes	-0.07711	0.0483157	0.110497
RNALater	Firmicutes	-0.0689513	0.0316257	0.0292404
RNALater	Proteobacteria	-0.0151126	0.0536855	0.778325
RNALater	Fusobacteria	0.00685174	0.228743	0.976104
RNALater	A_Coriobacteriia	0.361948	0.135038	0.00735475
RNALater	B_Bacteroidia	-0.0771041	0.0483421	0.110719
RNALater	F_Bacilli	0.111107	0.0566729	0.049939
RNALater	F_Clostridia	-0.0808495	0.0340757	0.0176614
RNALater	P_Betaproteobacteria	-0.0412658	0.0580634	0.477269
RNALater	P_Gammaproteobacteria	0.0309455	0.0277157	0.264194
RNALater	A_Collinsella	0.239766	0.104962	0.0223525
RNALater	B_Bacteroides	-0.112342	0.0240228	2.91823e-06
RNALater	B_Parabacteroides	-0.0652222	0.0418135	0.118798
RNALater	B_Prevotella	-0.040265	0.0950129	0.671723
RNALater	F_Blautia	-0.128012	0.0618785	0.0385677
RNALater	F_Clostridium	0.172778	0.0609009	0.00455337
RNALater	F_Coprococcus	-0.0320815	0.0295331	0.27735
RNALater	F_Dialister	-0.134492	0.00138978	0
RNALater	F_Eubacterium	-0.0273296	0.167341	0.870269
RNALater	F_Faecalibacterium	-0.179357	0.0551971	0.0011565
RNALater	F_Lachnospira	-0.224096	0.0630224	0.000376801
RNALater	F_Oscillospira	-0.0601165	0.0383895	0.117357
RNALater	F_Phascolarctobacterium	-0.0203505	0.0355412	0.566924
RNALater	F_Roseburia	-0.136242	0.0722969	0.0594997
RNALater	F_Ruminococcus	0.210253	0.0436991	1.49886e-06
RNALater	F_SMB53	0.21888	0.0442741	7.66354e-07
RNALater	F_Streptococcus	0.143022	0.032164	8.72248e-06
RNALater	P_Sutterella	-0.0425586	0.0636676	0.503847
a All taxa are centered log-ratio transformed bP-values passing Bonferroni correction are highlighted Abbreviations: FIT, fecal immunochemical tests tubes; FOBT, fecal occult blood test cards; FTA, Flinders Technology Associates cards; LFC, log-fold change; SE, standard error

## Sheet: Table D
Table D. Meta-analyzed SCCs based on random effects model for accuracy of each collection method compared to no-solution samples frozen on day-0 (the gold standard) among 132 participants in five studies (Mayo 1-Knight lab, Mayo 1-Mayo lab, Mayo 2, Bangladesh, and Colorado) with fecal samples collected using six different methods
Microbiome Metric	FIT Tube	FOBT Card	70 ethanol	95 ethanol	RNALater
Actinobacteria	0.832 (0.728-0.935)	0.828 (0.761-0.896)	0.781 (0.631-0.932)	0.843 (0.746-0.939)	0.849 (0.772-0.926)
Bacteroidetes	0.299 (0.000-0.785)	0.533 (0.32-0.747)	0.660 (0.408-0.912)	0.282 (0.083-0.481)	0.438 (0.166-0.710)
Firmicutes	0.480 (0.288-0.672)	0.630 (0.511-0.749)	0.605 (0.268-0.941)	0.384 (0.207-0.562)	0.520 (0.384-0.656)
Proteobacteria	0.553 (0.401-0.704)	0.539 (0.357-0.721)	0.435 (0.108-0.762)	0.515 (0.373-0.657)	0.515 (0.385-0.644)
Observed	0.909 (0.861-0.956)	0.913 (0.874-0.953)	0.926 (0.853-0.998)	0.911 (0.865-0.957)	0.906 (0.862-0.951)
Shannon	0.743 (0.555-0.930)	0.807 (0.728-0.886)	0.894 (0.797-0.992)	0.711 (0.545-0.877)	0.802 (0.695-0.91)
UniFrac	0.836 (0.765-0.906)	0.863 (0.825-0.901)	0.833 (0.755-0.91)	0.853 (0.800-0.906)	0.840 (0.778-0.902)
GUniFrac	0.748 (0.560-0.936)	0.791 (0.730-0.851)	0.838 (0.761-0.916)	0.765 (0.635-0.894)	0.790 (0.708-0.872)
WUniFrac	0.485 (0.027-0.943)	0.665 (0.496-0.834)	0.799 (0.692-0.906)	0.573 (0.243-0.903)	0.659 (0.427-0.892)
BC	0.656 (0.248-1.000)	0.778 (0.669-0.886)	0.861 (0.772-0.951)	0.752 (0.488-1.000)	0.757 (0.610-0.904)
a SCCs are based on ten microbial composition metrics (panel A; square root transformed abundance of four phyla, two alpha diversity metrics [number of observed OTUs and Shannon index] and four beta diversity metrics [unweighted UniFrac, generalized UniFrac, weighted UniFrac, and Bray-Curtis distance]) Abbreviations: BC, Bray-Curtis distance; FIT, fecal immunochemical test tubes; FOBT, fecal occu…

## Sheet: Table E
Table E. Meta-analyzed log-fold changes based on random effects models for accuracy of each collection method compared to no-solution samples frozen on day-0 (the gold standard) among 132 participants in five studies (Mayo 1-Knight lab, Mayo 1-Mayo lab, Mayo 2, Bangladesh, and Colorado). Log-fold changes in relative abundance from day-0 are based on select taxa with prevalence > 50% and a mean re…
Collection Method	Taxaa	LFC (mean)	LFC (SE)	P-valueb
FIT Tube	Actinobacteria	0.850033	0.309439	0.00601404
FIT Tube	Bacteroidetes	-0.682432	0.467285	0.144174
FIT Tube	Firmicutes	0.366236	0.263685	0.164858
FIT Tube	Proteobacteria	-0.530224	0.0664633	1.49078e-15
FIT Tube	Fusobacteria	-0.669273	0.711321	0.346762
FIT Tube	A_Coriobacteriia	0.862914	0.336614	0.0103619
FIT Tube	B_Bacteroidia	-0.682173	0.467847	0.14481
FIT Tube	F_Bacilli	0.741192	0.191143	0.000105454
FIT Tube	F_Clostridia	0.327975	0.239729	0.171278
FIT Tube	P_Betaproteobacteria	-1.84858	0.749859	0.0136924
FIT Tube	P_Gammaproteobacteria	0.0526503	0.212917	0.804691
FIT Tube	A_Collinsella	0.609253	0.209486	0.00363374
FIT Tube	B_Bacteroides	-0.233044	0.0461597	4.44941e-07
FIT Tube	B_Parabacteroides	-0.297305	0.236379	0.208483
FIT Tube	B_Prevotella	-0.986804	0.312589	0.0015947
FIT Tube	F_Blautia	0.72986	0.127426	1.01786e-08
FIT Tube	F_Clostridium	0.550171	0.344173	0.109925
FIT Tube	F_Coprococcus	0.22055	0.181252	0.223676
FIT Tube	F_Dialister	0.416203	0.0677721	8.18948e-10
FIT Tube	F_Eubacterium	0.451726	0.433451	0.297337
FIT Tube	F_Faecalibacterium	0.131671	0.250712	0.599454
FIT Tube	F_Lachnospira	-0.406415	0.135151	0.0026373
FIT Tube	F_Oscillospira	0.312478	0.236721	0.186826
FIT Tube	F_Phascolarctobacterium	-0.801051	0.511414	0.117268
FIT Tube	F_Roseburia	-0.179638	0.0464372	0.000109552
FIT Tube	F_Ruminococcus	0.128531	0.156474	0.411408
FIT Tube	F_SMB53	0.878539	0.431338	0.0416723
FIT Tube	F_Streptococcus	0.718953	0.162456	9.62025e-06
FIT Tube	P_Sutterella	-2.18464	1.08295	0.0436628
FOBT Card	Actinobacteria	-0.566027	0.254273	0.0260103
FOBT Card	Bacteroidetes	0.352372	0.183359	0.0546363
FOBT Card	Firmicutes	0.130854	0.0766636	0.0878483
FOBT Card	Proteobacteria	-0.00268207	0.254136	0.99158
FOBT Card	Fusobacteria	0.769434	0.383473	0.0448042
FOBT Card	A_Coriobacteriia	-0.758696	0.326477	0.0201316
FOBT Card	B_Bacteroidia	0.352289	0.183415	0.0547664
FOBT Card	F_Bacilli	-0.0787242	0.178529	0.659241
FOBT Card	F_Clostridia	0.156475	0.0899982	0.0820972
FOBT Card	P_Betaproteobacteria	-0.59222	0.234935	0.0117096
FOBT Card	P_Gammaproteobacteria	0.654959	0.281219	0.0198589
FOBT Card	A_Collinsella	-0.919028	0.344778	0.00768591
FOBT Card	B_Bacteroides	0.613129	0.0840088	2.91216e-13
FOBT Card	B_Parabacteroides	0.73244	0.109243	2.01799e-11
FOBT Card	B_Prevotella	0.0838538	0.227335	0.712236
FOBT Card	F_Blautia	-0.168149	0.145591	0.248116
FOBT Card	F_Clostridium	0.331228	0.0922032	0.00032769
FOBT Card	F_Coprococcus	-0.0327565	0.0944626	0.728766
FOBT Card	F_Dialister	0.564195	0.273692	0.0392627
FOBT Card	F_Eubacterium	-0.450092	0.166281	0.00679321
FOBT Card	F_Faecalibacterium	0.100347	0.157596	0.524296
FOBT Card	F_Lachnospira	-0.577702	0.22737	0.0110597
FOBT Card	F_Oscillospira	0.480857	0.225951	0.0333246
FOBT Card	F_Phascolarctobacterium	0.146411	0.308266	0.634822
FOBT Card	F_Roseburia	-0.135561	0.0552391	0.0141249
FOBT Card	F_Ruminococcus	-0.0969158	0.113317	0.392405
FOBT Card	F_SMB53	0.389985	0.17554	0.0263085
FOBT Card	F_Streptococcus	-0.161321	0.218363	0.460044
FOBT Card	P_Sutterella	-0.752653	0.342177	0.0278352
70 ethanol	Actinobacteria	0.106875	0.165586	0.518646
70 ethanol	Bacteroidetes	-0.0246332	0.105248	0.814947
70 ethanol	Firmicutes	0.205577	0.0196086	1.02252e-25
70 ethanol	Proteobacteria	-0.955096	0.070642	1.18802e-41
70 ethanol	Fusobacteria	-0.284253	0.442657	0.520774
70 ethanol	A_Coriobacteriia	0.171429	0.201105	0.393973
70 ethanol	B_Bacteroidia	-0.0248248	0.105217	0.81348
70 ethanol	F_Bacilli	0.238585	0.165522	0.149469
70 ethanol	F_Clostridia	0.198226	0.0212309	9.94006e-21
70 ethanol	P_Betaproteobacteria	-1.08194	0.123369	1.78752e-18
70 ethanol	P_Gammaproteobacteria	-0.210893	0.24719	0.393569
70 ethanol	A_Collinsella	0.217386	0.203218	0.284747
70 ethanol	B_Bacteroides	0.0860489	0.176884	0.626634
70 ethanol	B_Parabacteroides	0.165863	0.131429	0.206951
70 ethanol	B_Prevotella	-0.235913	0.138787	0.0891653
70 ethanol	F_Blautia	0.494208	0.0554916	5.29046e-19
70 ethanol	F_Clostridium	0.184102	0.126701	0.146211
70 ethanol	F_Coprococcus	0.403138	0.0741468	5.41788e-08
70 ethanol	F_Dialister	0.180481	0.157189	0.250895
70 ethanol	F_Eubacterium	0.472249	0.0788895	2.14782e-09
70 ethanol	F_Faecalibacterium	0.177729	0.0530308	0.000803974
70 ethanol	F_Lachnospira	-0.856924	0.168642	3.74804e-07
70 ethanol	F_Oscillospira	0.227266	0.175776	0.196036
70 ethanol	F_Phascolarctobacterium	-0.364384	0.102431	0.000374604
70 ethanol	F_Roseburia	0.0440483	0.0473172	0.351898
70 ethanol	F_Ruminococcus	0.243722	0.110409	0.0272827
70 ethanol	F_SMB53	0.417903	0.182784	0.0222354
70 ethanol	F_Streptococcus	0.166719	0.168201	0.321593
70 ethanol	P_Sutterella	-1.11383	0.130023	1.06793e-17
95 ethanol	Actinobacteria	0.422503	0.440836	0.337855
95 ethanol	Bacteroidetes	-0.55353	0.431051	0.199093
95 ethanol	Firmicutes	0.368882	0.156947	0.0187551
95 ethanol	Proteobacteria	-0.726235	0.0610019	1.11305e-32
95 ethanol	Fusobacteria	-1.07169	0.242441	9.85205e-06
95 ethanol	A_Coriobacteriia	0.674345	0.436428	0.122311
95 ethanol	B_Bacteroidia	-0.552794	0.431619	0.200283
95 ethanol	F_Bacilli	0.709752	0.12291	7.71412e-09
95 ethanol	F_Clostridia	0.34012	0.136762	0.0128846
95 ethanol	P_Betaproteobacteria	-1.72536	0.558907	0.00202166
95 ethanol	P_Gammaproteobacteria	-0.114392	0.25001	0.647277
95 ethanol	A_Collinsella	0.609594	0.407853	0.135008
95 ethanol	B_Bacteroides	-0.253248	0.205906	0.218726
95 ethanol	B_Parabacteroides	-0.28931	0.252181	0.251286
95 ethanol	B_Prevotella	-0.721696	0.437484	0.0990144
95 ethanol	F_Blautia	0.779861	0.154273	4.30225e-07
95 ethanol	F_Clostridium	0.586441	0.270532	0.0301792
95 ethanol	F_Coprococcus	0.409945	0.0889563	4.05797e-06
95 ethanol	F_Dialister	0.229868	0.164808	0.163088
95 ethanol	F_Eubacterium	0.650225	0.310364	0.0361677
95 ethanol	F_Faecalibacterium	0.358202	0.255739	0.161317
95 ethanol	F_Lachnospira	-0.568345	0.059404	1.09556e-21
95 ethanol	F_Oscillospira	0.23952	0.0899825	0.00777111
95 ethanol	F_Phascolarctobacterium	-0.38902	0.503909	0.440111
95 ethanol	F_Roseburia	-0.0147038	0.143039	0.918125
95 ethanol	F_Ruminococcus	0.391832	0.129167	0.00241712
95 ethanol	F_SMB53	0.709093	0.249029	0.00440732
95 ethanol	F_Streptococcus	0.630882	0.0819965	1.42596e-14
95 ethanol	P_Sutterella	-2.00247	0.77463	0.00973604
RNALater	Actinobacteria	0.194264	0.284233	0.494313
RNALater	Bacteroidetes	0.199389	0.215033	0.353797
RNALater	Firmicutes	-0.0711659	0.121795	0.559014
RNALater	Proteobacteria	0.558355	0.145201	0.000120363
RNALater	Fusobacteria	-0.161389	0.449219	0.719396
RNALater	A_Coriobacteriia	-0.061744	0.272333	0.82064
RNALater	B_Bacteroidia	0.199398	0.215087	0.353897
RNALater	F_Bacilli	-0.740935	0.0845161	1.83828e-18
RNALater	F_Clostridia	-0.0664477	0.114944	0.563205
RNALater	P_Betaproteobacteria	1.14	0.296104	0.00011812
RNALater	P_Gammaproteobacteria	-0.119985	0.20255	0.553603
RNALater	A_Collinsella	0.0358197	0.246953	0.884674
RNALater	B_Bacteroides	-0.0385243	0.0881364	0.66204
RNALater	B_Parabacteroides	-0.211099	0.12933	0.102625
RNALater	B_Prevotella	0.230745	0.297792	0.438425
RNALater	F_Blautia	-0.826406	0.115385	7.94349e-13
RNALater	F_Clostridium	-0.393847	0.254136	0.121201
RNALater	F_Coprococcus	-0.588535	0.307956	0.0559919
RNALater	F_Dialister	-0.459238	0.214604	0.0323605
RNALater	F_Eubacterium	-0.134952	0.166918	0.418805
RNALater	F_Faecalibacterium	0.102463	0.167389	0.540455
RNALater	F_Lachnospira	1.11716	0.257948	1.48463e-05
RNALater	F_Oscillospira	-0.238	0.104059	0.0221865
RNALater	F_Phascolarctobacterium	0.0256729	0.344315	0.940563
RNALater	F_Roseburia	0.490732	0.136675	0.000330056
RNALater	F_Ruminococcus	-0.284987	0.133067	0.0322189
RNALater	F_SMB53	-1.20931	0.182259	3.2427e-11
RNALater	F_Streptococcus	-0.81647	0.0654907	1.13054e-35
RNALater	P_Sutterella	1.28091	0.434546	0.0032015
a All taxa are centered log-ratio transformed b P-values passing Bonferroni correction are highlighted Abbreviations: FIT, fecal immunochemical tests tubes; FOBT, fecal occult blood test cards; FTA, Flinders Technology Associates cards; LFC, log-fold change; SE, standard error
